# Supplementary material for: Analysis of 13,312 benthic invertebrate samples from German streams reveals minor deviations in ecological status class between abundance and presence/absence data
Source: PLoS One. 2019 Dec 23;14(12):e0226547. doi: 10.1371/journal.pone.0226547 (PMC6927632; doi:10.1371/journal.pone.0226547)
Supplement: S1 Table — Metrics that do not use abundance data are shown in green, metrics that use abundance classes are shown in yellow, and metrics that use raw abundance data are shown in red. HMWB = Heavily modified water bodies. Abbreviations are listed. For further reference see http://www.fliessgewaesserbewertung.de/kurzdarstellungen/bewertung/ (XLSX) [file pone.0226547.s004.xlsx]

## Sheet: Metric-Sets
	Analysis of 13,312 benthic invertebrate samples from German streams reveals minor deviations in ecological status class between abundance and presence/absence data
	Dominik Buchner1§*, Arne J. Beermann1,2, Alex Laini3, Peter Rolauffs4, Simon Vitecek5,6, Daniel Hering2,4, Florian Leese1,2§*
	Supplement Table 1: Overview of metrics used for assessment of the 30 different stream types. Metrics that do not use abundance data are shown in green, metrics that use abundance classes are shown in yellow, and metrics that use raw abundance data are shown in red. HMWB=Heavily modified water bodies. For abbreviations see http://www.fliessgewaesserbewertung.de/kurzdarstellungen/bewertung/
	Legend, see right	GSI	Acid class	FI				PTI			ER%			MR%			MP%			Lit%			RTI			Pel%			Phy%			Rheo			#Trich			#EPT			#EPTCBO			EPT%			LTI
				label
	Type 01.1	x		FI011	x																											x												x
	Type 01.2	x		FI012	x																											x												x
	Type 02.1	x		FI021	x																											x									x			x
	Type 02.2	x		FI022	x																											x									x			x
	Type 03.1	x		FI031	x																											x									x			x
	Type 03.2	x		FI032	x																											x									x			x
	Type 04	x		FI04	x																											x									x			x
	Type 05	x	x	FI05_07	x							x																				x									x			x
	Type 05.1	x	x	FI051_06	x							x																				x												x
	Type 06	x		FI051_06	x						x																					x												x
	Type 06_K	x		FI06K	x							x											x										x					x						x
	Type 06_gs	x		FI06K	x							x											x										x					x						x
	Type 07	x		FI05_07	x						x																					x												x
	Type 09	x		FI09	x									x																											x			x
	Type 09.1	x		FI091	x										x																										x			x
	Type 09.1_K	x		FI091K	x									x																												x		x
	Type 09.1_gs	x		FI091K	x									x																												x		x
	Type 09.2	x		FI092	x									x																											x			x
	Type 10	x		---				x
	Type 11	x		FI11	x																														x									x
	Type 12	x		FI12	x																														x									x
	Type 14	x		FI14_16	x																x														x									x
	Type 15	x		FI15_17	x															x															x									x
	Type 15_groß	x		FI152	x															x															x									x
	Type 16	x		FI14_16	x															x						x									x									x
	Type 17	x		FI15_17	x															x															x									x
	Type 18	x		FI14_16	x															x															x									x
	Type 19_N	x		FI19N	x																														x									x
	Type 19_S	x		FI19S	x																														x									x
	Type 20	x		---				x
	Type 21_N	x		---																									x															x			x
	Type 21_S	x		---																									x															x			x
	Type 22	x		---
