# Supplementary material for: Analysis of 13,312 benthic invertebrate samples from German streams reveals minor deviations in ecological status class between abundance and presence/absence data
Source: PLoS One. 2019 Dec 23;14(12):e0226547. doi: 10.1371/journal.pone.0226547 (PMC6927632; doi:10.1371/journal.pone.0226547)
Supplement: S2 Table — Overview of correlation values (Spearman's ρ) for the ecological status class (ESC) and its three (two) underlying assessment modules, calculated with abundance data and presence/absence data. (XLSX) [file pone.0226547.s005.xlsx]

## Sheet: Tabelle1
Analysis of 13,312 benthic invertebrate samples from German streams reveals minor deviations in ecological status class between abundance and presence/absence data
Dominik Buchner1§*, Arne J. Beermann1,2, Alex Laini3, Peter Rolauffs4, Simon Vitecek5,6, Daniel Hering2,4, Florian Leese1,2§*
Supplement Table 2: Overview of correlation values (Spearman's Rho) for the ecological status class and its three (two) underlying assessment modules.
	Ecological status class		Organic pollution module		General degradation module		Acidification module
Type	r	p	r	p	r	p	r	p
Type 01.1: Small and mid-sized rivers of the Calcareous Alps	0.728871	2.41092e-05	1	0	0.777776	2.92498e-06
Type 01.2: Large rivers of the Calcareous Alps	1	0	1	0	0.833507	7.86892e-07
Type 02.1: Small rivers in the alpine foothills	0.921742	1.77928e-99	0.831348	2.14012e-62	0.926306	1.89469e-102
Type 02.2: Mid-sized rivers in the alpine foothills	0.75803	1.44128e-15	0.844768	4.66228e-22	0.835711	3.28478e-21
Type 03.1: Small rivers in the Pleistocene sediments of the alpine foothills	0.834739	4.29297e-26	0.674536	4.90509e-14	0.88582	4.1764e-33
Type 03.2: Mid-sized rivers in the Pleistocene sediments of the alpine foothills	0.774545	1.61994e-11	0.428721	0.00151889	0.808203	4.37177e-13
Type 04: Large rivers in the alpine foothills	0.764398	5.57745e-07	1	1.55018e-228	0.791463	1.14877e-07
Type 05: Small coarse substrate dominated siliceous highland rivers	0.892069	0	0.881034	0	0.904323	0	0.521507	7.21512e-180
Type 05.1: Small fine substrate dominated siliceous highland rivers	0.918125	1.28779e-217	0.892059	5.00576e-187	0.922453	1.11824e-223	0.430058	1.25176e-25
Type 06: Small fine substrate dominated calcareous highland rivers	0.8645	2.51833e-237	0.85894	5.8367e-231	0.866401	1.44483e-239
Type 06_K: Small fine substrate dominated calcareous highland rivers (Keuper, Triassic sediments)	0.914189	3.6934e-116	0.83599	8.0084e-78	0.919753	3.25518e-120
Type 07: Small coarse substrate dominated calcareous highland rivers	0.859429	5.21023e-200	0.851893	6.62875e-193	0.867953	1.45519e-208
Type 09: Mid-sized fine to coarse substrate dominated siliceous highland rivers	0.939191	0	0.871	1.92957e-283	0.940368	0
Type 09.1: Mid-sized fine to coarse substrate dominated calcareous highland rivers	0.920689	1.32698e-115	0.813378	2.3028e-67	0.92963	1.50863e-122
Type 09.1_K: Mid-sized fine to coarse substrate dominated calcareous highland rivers (Keuper, Triassic sediments)	0.810874	3.05861e-17	0.780155	2.76955e-15	0.795542	3.19045e-16
Type 09.2: Large highland rivers	0.937307	6.36928e-183	0.735124	1.13424e-68	0.941686	6.09894e-189
Type 10: Very large gravel-dominated rivers	0.831499	1.71596e-44	0.683663	1.27944e-24	0.839356	4.51122e-46
Type 11: Small organic substrate-dominated rivers	0.90592	1.18408e-209	0.811297	1.01748e-131	0.906949	6.45632e-211
Type 12: Mid-sized and large organic substrate-dominated rivers	0.895855	9.93164e-67	0.768096	1.82286e-37	0.897229	3.123e-67
Type 14: Small sand-dominated lowland rivers	0.923155	0	0.808651	2,87249766492101E-320	0.924135	0
Type 15: Mid-sized and large sand and loam-dominated lowland rivers	0.9147	5.83233e-154	0.842778	7.01095e-106	0.919209	2.56311e-158
Type 15_groß: Mid-sized and large sand and loam-dominated lowland rivers, > 1000 km² catchment size	0.898764	7.36973e-78	0.773459	7.39875e-44	0.899912	2.34385e-78
Type 16: Small gravel-dominated lowland rivers	0.896686	0	0.881398	0	0.897764	0
Type 17: Mid-sized and large gravel-dominated lowland rivers	0.896738	2.36797e-160	0.645929	2.2627e-54	0.903635	1.03186e-166
Type 18: Small loess and loam-dominated lowland rivers	0.857483	2.62873e-101	0.867211	3.34255e-106	0.856438	8.39209e-101
Type 19: Small streams in riverine floodplains	0.889332	1.70501e-277	0.783587	1.3104e-169	0.890142	1.0357e-278
Type 20: Very large sand-dominated rivers	0.868482	2.71312e-91	0.566483	1.94944e-26	0.870302	4.05473e-92
Type 21_N: Lake outflows (North Germany)	0.722251	6.87573e-17	0.727528	3.17442e-17	0.722251	6.87573e-17
Type 21_S: Lake outflows (South Germany)	0.888734	4.19866e-06	0.881917	6.24795e-06	0.923327	3.40437e-07
Type 22: Marshland rivers	0.753226	0.000481858	0.753226	0.000481858
