# Supplementary material for: Analysis of 13,312 benthic invertebrate samples from German streams reveals minor deviations in ecological status class between abundance and presence/absence data
Source: PLoS One. 2019 Dec 23;14(12):e0226547. doi: 10.1371/journal.pone.0226547 (PMC6927632; doi:10.1371/journal.pone.0226547)
Supplement: S3 Table — Metrics that do not use abundance data are shown in green, metrics that use abundance classes are shown in yellow, and metrics that use raw abundance data are shown in red. Values are only shown in cells for stream types for which the metric is actually used. (XLSX) [file pone.0226547.s006.xlsx]

## Sheet: Tabelle1
Analysis of 13,312 benthic invertebrate samples from German streams reveals minor deviations in ecological status class between abundance and presence/absence data
Dominik Buchner1§*, Arne J. Beermann1,2, Alex Laini3, Peter Rolauffs4, Simon Vitecek5,6, Daniel Hering2,4, Florian Leese1,2§*
Supplement Table 3: Correlation between different metrics using abundance and presence/absence data (Spearman's R). Metrics that do not use abundance data are shown in green, metrics that use abundance classes are shown in yellow, and metrics that use raw abundance data are shown in red. Values are only shown in cells for stream types for which the metric is actually used.
Stream Type	German Saprobic Index (new version)	General Degradation	Fauna Index	Rheo index (Banning, with abundance classes)	- EPT [%] (abundance classes)	- EPTCBO (Eph., Ple., Tri., Col., Bivalv., Odo.)	- [%] hyporhithral (scored taxa = 100%)	- [%] epirhithral (scored taxa = 100%)	Rhithron Typie Index	EPT-Taxa	- [%] metarhithral (scored taxa = 100%)	Potamon Typie Index (mixed sample)	Trichoptera	- [%] littoral (scored taxa = 100%)	- [%] Type Pel (scored taxa = 100%)	Lake outlet index, quantitativ	- [%] Type Phy (scored taxa = 100%)
Type 01.1: Small and mid-sized rivers of the Calcareous Alps	0.95495	0.941307	0.8895	0.966781	0.872137
Type 01.2: Large rivers of the Calcareous Alps	0.9693	0.88527	0.895648	0.911801	0.841117
Type 02.1: Small rivers in the alpine foothills	0.96703	0.971106	0.953506	0.913327	0.92371	1
Type 02.2: Mid-sized rivers in the alpine foothills	0.947876	0.947669	0.940922	0.908099	0.86141	1
Type 03.1: Small rivers in the Pleistocene sediments of the alpine foothills	0.962445	0.969003	0.955689	0.937336	0.944073	1
Type 03.2: Mid-sized rivers in the Pleistocene sediments of the alpine foothills	0.941975	0.930714	0.930778	0.906488	0.941478	1
Type 04: Large rivers in the alpine foothills	0.901981	0.944955	0.937998	0.83487	0.865793	1
Type 05: Small coarse substrate dominated siliceous highland rivers	0.982048	0.960865	0.95251	0.938991	0.943213		0.543014
Type 05.1: Small fine substrate dominated siliceous highland rivers	0.986495	0.973766	0.948165	0.952968	0.960791
Type 06: Small fine substrate dominated calcareous highland rivers	0.967275	0.921379	0.934381	0.921256	0.94114			0.730294
Type 06_K: Small fine substrate dominated calcareous highland rivers (Keuper, Triassic sediments)	0.972748	0.979705	0.938584		0.942381				1	1
Type 07: Small coarse substrate dominated calcareous highland rivers	0.967299	0.910893	0.903083	0.916067	0.908622			0.707443
Type 09: Mid-sized fine to coarse substrate dominated siliceous highland rivers	0.98137	0.971769	0.972837		0.935873	1					0.785029
Type 09.1: Mid-sized fine to coarse substrate dominated calcareous highland rivers	0.974833	0.971622	0.960121		0.915351	1
Type 09.1_K: Mid-sized fine to coarse substrate dominated calcareous highland rivers (Keuper, Triassic sediments)	0.970727	0.939597	0.947083		0.884709						0.792663
Type 09.2: Large highland rivers	0.966327	0.967667	0.964614		0.945318	1					0.804984
Type 10: Very large gravel-dominated rivers	0.938265											0.943905
Type 11: Small organic substrate-dominated rivers	0.947333	0.967568	0.930783		0.943182								1
Type 12: Mid-sized and large organic substrate-dominated rivers	0.93125	0.953232	0.891679		0.930028								1
Type 14: Small sand-dominated lowland rivers	0.951532	0.978106	0.964855		0.918954								1
Type 15: Mid-sized and large sand and loam-dominated lowland rivers	0.961803	0.958757	0.960864		0.927712								1	0.710521
Type 15_groß: Mid-sized and large sand and loam-dominated lowland rivers, > 1000 km² catchment size	0.950006	0.950663	0.951683		0.896451								1	0.760819
Type 16: Small gravel-dominated lowland rivers	0.976783	0.947621	0.980169		0.942547								1	0.558657	0.409735
Type 17: Mid-sized and large gravel-dominated lowland rivers	0.962849	0.950166	0.945169		0.93799								1	0.608378
Type 18: Small loess and loam-dominated lowland rivers	0.944034	0.946088	0.94475		0.900326								1	0.495121
Type 19: Small streams in riverine floodplains	0.944004	0.960671	0.867344		0.929238								1
Type 20: Very large sand-dominated rivers	0.914753											0.953833
Type 21_N: Lake outflows (North Germany)	0.92262	0.845914			0.922788											0.919503	0.692263
Type 21_S: Lake outflows (South Germany)	0.969831	0.880532			0.910163											0.858824	0.341176
Type 22: Marshland rivers	0.930675
Mean	0.955347	0.94543	0.938509	0.918908	0.918018	1	0.543014	0.718869	1	1	0.794225	0.948869	1	0.626699	0.409735	0.889163	0.51672
Min	0.901981	0.845914	0.867344	0.83487	0.841117	1	0.543014	0.707443	1	1	0.785029	0.943905	1	0.495121	0.409735	0.858824	0.341176
Max	0.986495	0.979705	0.980169	0.966781	0.960791	1	0.543014	0.730294	1	1	0.804984	0.953833	1	0.760819	0.409735	0.919503	0.692263
	# Species
	Abundance classes
	Abundances (raw)
