# Supplementary material for: Analysis of 13,312 benthic invertebrate samples from German streams reveals minor deviations in ecological status class between abundance and presence/absence data
Source: PLoS One. 2019 Dec 23;14(12):e0226547. doi: 10.1371/journal.pone.0226547 (PMC6927632; doi:10.1371/journal.pone.0226547)
Supplement: S4 Table — Shifts from good to moderate (2→3) ecological status class, or vice versa (3 → 2), for the 30 analysed stream types after transformation to presence/absence data. (XLSX) [file pone.0226547.s007.xlsx]

## Sheet: Tabelle1
Analysis of 13,312 benthic invertebrate samples from German streams reveals minor deviations in ecological status class between abundance and presence/absence data
Dominik Buchner1*, Arne J. Beermann1,2, Alex Laini3, Peter Rolauffs4, Simon Vitecek5, Daniel Hering2,4, Florian Leese1,2*
Dominik Buchner1§*, Arne J. Beermann1,2, Alex Laini3, Peter Rolauffs4, Simon Vitecek5,6, Daniel Hering2,4, Florian Leese1,2§*
	ESC shift
Type	2 → 3	3 → 2
Type 01.1: Small and mid-sized rivers of the Calcareous Alps	5	1
Type 01.2: Large rivers of the Calcareous Alps	0	0
Type 02.1: Small rivers in the alpine foothills	12	3
Type 02.2: Mid-sized rivers in the alpine foothills	4	5
Type 03.1: Small rivers in the Pleistocene sediments of the alpine foothills	6	2
Type 03.2: Mid-sized rivers in the Pleistocene sediments of the alpine foothills	1	0
Type 04: Large rivers in the alpine foothills	4	1
Type 05: Small coarse substrate dominated siliceous highland rivers	100	120
Type 05.1: Small fine substrate dominated siliceous highland rivers	17	34
Type 06: Small fine substrate dominated calcareous highland rivers	8	29
Type 06_K: Small fine substrate dominated calcareous highland rivers (Keuper, Triassic sediments)	7	12
Type 07: Small coarse substrate dominated calcareous highland rivers	28	67
Type 09: Mid-sized fine to coarse substrate dominated siliceous highland rivers	50	8
Type 09.1: Mid-sized fine to coarse substrate dominated calcareous highland rivers	21	3
Type 09.1_K: Mid-sized fine to coarse substrate dominated calcareous highland rivers (Keuper, Triassic sediments)	4	3
Type 09.2: Large highland rivers	16	11
Type 10: Very large gravel-dominated rivers	2	13
Type 11: Small organic substrate-dominated rivers	22	2
Type 12: Mid-sized and large organic substrate-dominated rivers	13	1
Type 14: Small sand-dominated lowland rivers	17	24
Type 15: Mid-sized and large sand and loam-dominated lowland rivers	27	3
Type 15_groß: Mid-sized and large sand and loam-dominated lowland rivers, > 1000 km² catchment size	1	10
Type 16: Small gravel-dominated lowland rivers	201	3
Type 17: Mid-sized and large gravel-dominated lowland rivers	32	10
Type 18: Small loess and loam-dominated lowland rivers	7	2
Type 19: Small streams in riverine floodplains	12	15
Type 20: Very large sand-dominated rivers	1	36
Type 21_N: Lake outflows (North Germany)	6	0
Type 21_S: Lake outflows (South Germany)	2	0
Type 22: Marshland rivers	1	2
Sum	627	420
