# Supplementary material for: Analysis of 13,312 benthic invertebrate samples from German streams reveals minor deviations in ecological status class between abundance and presence/absence data
Source: PLoS One. 2019 Dec 23;14(12):e0226547. doi: 10.1371/journal.pone.0226547 (PMC6927632; doi:10.1371/journal.pone.0226547)
Supplement: S1 File — (ZIP) [file pone.0226547.s008.zip]

Archive with 28 entries (28 files):
- calculate_deviations.py
- __MACOSX/._calculate_deviations.py
- Add_types.py
- __MACOSX/._Add_types.py
- bundeslaender.py
- __MACOSX/._bundeslaender.py
- find_deviation_2_3.py
- __MACOSX/._find_deviation_2_3.py
- Get_FI.py
- __MACOSX/._Get_FI.py
- Negative_Binomial.py
- __MACOSX/._Negative_Binomial.py
- Obelics.py
- __MACOSX/._Obelics.py
- plot_mismatch.py
- __MACOSX/._plot_mismatch.py
- quantify_percentage.py
- __MACOSX/._quantify_percentage.py
- SI_plot.py
- __MACOSX/._SI_plot.py
- Sortierscript_Module.py
- __MACOSX/._Sortierscript_Module.py
- Suchscirpt_Metrics_Saprobie.py
- __MACOSX/._Suchscirpt_Metrics_Saprobie.py
- Suchscript_Metrics_Degradation.py
- __MACOSX/._Suchscript_Metrics_Degradation.py
- Suchscript_Module.py
- __MACOSX/._Suchscript_Module.py
