# Supplementary material for: Analysis of 13,312 benthic invertebrate samples from German streams reveals minor deviations in ecological status class between abundance and presence/absence data
Source: PLoS One. 2019 Dec 23;14(12):e0226547. doi: 10.1371/journal.pone.0226547 (PMC6927632; doi:10.1371/journal.pone.0226547)
Supplement: S1 File — (ZIP) [file pone.0226547.s008.zip › calculate_deviations.py]

import openpyxl, glob, ntpath, sys
from tqdm import tqdm

## function to retrieve the data for different modules
## arguments can be ESC, OP, GDM, AC
def get_status_data(desired_module):

    modules = ['ESC', 'OP', 'GDM', 'AC']

    if desired_module not in modules:
        print('Select one of the following modules: ESC, OP, GDM, AC')
        sys.exit()
    else:
        column1, column2 = (modules.index(desired_module) + 1) * 2, (modules.index(desired_module) + 1) * 2 + 1
    return column1, column2

## get the data
folders = glob.glob('E:\\Neue Analyse 15-8-17\\2. Daten nach Typen sortiert\\*')

out_wb = openpyxl.Workbook()

for path in tqdm(folders):
    summary_file = glob.glob('%s\\*.xlsx' % path)
    wb = openpyxl.load_workbook(summary_file[0]) ## glob returns a list so has to be the first item if only one is returned
    ws = wb.active

    modules = ['ESC', 'OP', 'GDM', 'AC']
    result = []

    for module in modules:
        col1, col2 = get_status_data(module)
        ## get the data as tuples from the workbooks
        data = [(ws.cell(row = row, column = col1).value, ws.cell(row = row, column = col2).value) for row in range(6, ws.max_row + 1)]

        ## create an output matrix
        output = [[0] * 5 for i in range(5)]

        for record in data:
            if record[0] == 0 or record[1] == 0:
                pass
            else:
                output[record[0] - 1][record[1] - 1] += 1

        result.append(output)

    ## some output formatting, adding info about module and abundance / incidence data
    for i in range(len(result)):
        for j in result[i]:
            j.insert(0, 'Abd')

        result[i].insert(0, [modules[i], 'p-a', 'p-a', 'p-a', 'p-a', 'p-a',])

    ## write matrix to output sheet
    out_wb.create_sheet(ntpath.basename(path))
    out_ws = out_wb[ntpath.basename(path)]

    for i in result:
        for j in i:
            out_ws.append(j)
        out_ws.append([])

    out_wb.save('test.xlsx')
