# Supplementary material for: Analysis of 13,312 benthic invertebrate samples from German streams reveals minor deviations in ecological status class between abundance and presence/absence data
Source: PLoS One. 2019 Dec 23;14(12):e0226547. doi: 10.1371/journal.pone.0226547 (PMC6927632; doi:10.1371/journal.pone.0226547)
Supplement: S1 File — (ZIP) [file pone.0226547.s008.zip › Add_types.py]

import openpyxl

wb = openpyxl.load_workbook("Import_simulations.xlsx")
sheet = wb.get_sheet_by_name("Sheet")

type_dict = {sheet.cell(row = i, column = 2).value: sheet.cell(row = i, column = 1).value for i in range(2, sheet.max_row + 1)}

sheet = wb.get_sheet_by_name("Import")

for column in range(3, sheet.max_column + 1):
    sheet.cell(row = 2, column = column).value = type_dict[sheet.cell(row = 1, column = column).value]

wb.save("Import_simulations_final.xlsx")
