# Supplementary material for: Analysis of 13,312 benthic invertebrate samples from German streams reveals minor deviations in ecological status class between abundance and presence/absence data
Source: PLoS One. 2019 Dec 23;14(12):e0226547. doi: 10.1371/journal.pone.0226547 (PMC6927632; doi:10.1371/journal.pone.0226547)
Supplement: S1 File — (ZIP) [file pone.0226547.s008.zip › bundeslaender.py]

raw_data = open('AuszugFuerLeese_Gesamt.csv', 'r')

sites_lower = []

for line in raw_data:
    sites_lower.append(str(line).lower().replace('\n', ''))

# Platzhalter für alle Sites, zu fuellen mit Laenderkuerzeln
laenderkuerzel = [None] * len(sites_lower)

laenderliste = ['bb', 'be', 'bw', 'by', 'hb', 'he', 'hh', 'mv', 'ni',
'nw', 'rp', 'sh', 'sl', 'sn', 'st', 'th']

# Funktion für das fuellen der Laenderkürzel
def kuerzel(bundesland):
    for i in range(len(sites_lower)):
        if bundesland in sites_lower[i]:
            laenderkuerzel[i] = bundesland

# Fuellen von laenderkuerzel
for land in laenderliste:
    kuerzel(land)

bundeslander_spalte = open('bundeslaender_spalte.txt', 'w')

for land in laenderkuerzel:
    bundeslander_spalte.write('%s\n' % land)
