# Supplementary material for: Analysis of 13,312 benthic invertebrate samples from German streams reveals minor deviations in ecological status class between abundance and presence/absence data
Source: PLoS One. 2019 Dec 23;14(12):e0226547. doi: 10.1371/journal.pone.0226547 (PMC6927632; doi:10.1371/journal.pone.0226547)
Supplement: S1 File — (ZIP) [file pone.0226547.s008.zip › find_deviation_2_3.py]

import openpyxl
import os

## open folder with result workbooks

path = 'H:\\ArbeitUDE15_9_17\\Neue Analyse 15-8-17\\14. Simulationen\\Ergebnisse alle Typen'
all_filenames = [filename for filename in os.listdir(path)]

interesting_sites = []
os.chdir(path)

## extract all sites where ESC changes from 2 to 3

for filename in all_filenames:
    wb = openpyxl.load_workbook('%s' % filename)
    sheet = wb.active

    for row in range(6, sheet.max_row + 1):
        if sheet.cell(row = row, column = 2).value == 2 and sheet.cell(row = row, column = 3).value == 3:
            interesting_sites.append(sheet.cell(row = row, column = 1).value)

path = 'H:\\ArbeitUDE15_9_17\\Neue Analyse 15-8-17\\14. Simulationen\\Import 2 zu 3 erstellen'
os.chdir(path)

## extract interesting files from the database --> write interesting site in a new workbook

wb = openpyxl.load_workbook('Full_dataset.xlsx')
sheet = wb.active

output = openpyxl.Workbook()
output_sheet = output.active

types = (sheet.cell(row = i, column = 1).value for i in range(1, sheet.max_row + 1) if sheet.cell(row = i, column = 2).value in interesting_sites)
sites = (sheet.cell(row = i, column = 2).value for i in range(1, sheet.max_row + 1) if sheet.cell(row = i, column = 2).value in interesting_sites)
IDs   = (sheet.cell(row = i, column = 3).value for i in range(1, sheet.max_row + 1) if sheet.cell(row = i, column = 2).value in interesting_sites)
Abds  = (sheet.cell(row = i, column = 4).value for i in range(1, sheet.max_row + 1) if sheet.cell(row = i, column = 2).value in interesting_sites)

data  = list((site for site in zip(types, sites, IDs, Abds)))

for i in range(len(data)):
    for j in range(4):
        output_sheet.cell(row = i + 2, column = j + 1).value = data[i][j]

output.save('Import_simulations.xlsx')
