# Supplementary material for: Analysis of 13,312 benthic invertebrate samples from German streams reveals minor deviations in ecological status class between abundance and presence/absence data
Source: PLoS One. 2019 Dec 23;14(12):e0226547. doi: 10.1371/journal.pone.0226547 (PMC6927632; doi:10.1371/journal.pone.0226547)
Supplement: S1 File — (ZIP) [file pone.0226547.s008.zip › Get_FI.py]

import openpyxl

types_to_column = {
"Typ 01.1"      : 5,   # 1.1
"Typ 02.1"      : 7,  # 2.1
"Typ 02.2"      : 8,  # 2.2
"Typ 03.1"      : 9,  # 3.1
"Typ 03.2"      : 10,  # 3.2
"Typ 04"        : 11,  # 4
"Typ 05"        : 12,  # 5
"Typ 05.1"      : 12,  # 5
"Typ 06"        : 12,  # 5
"Typ 06_K"      : 12,  # 5
"Typ 07"        : 12,  # 5
"Typ 09"        : 13,  # 9
"Typ 09.1"      : 14,  # 9.1
"Typ 09.1_K"    : 15,  # 9.1_K
"Typ 09.2"      : 16,  # 9.2
"Typ 11"        : 17,  # 11/12
"Typ 12"        : 17,  # 11/12
"Typ 14"        : 18,  # 14/16
"Typ 15"        : 19,  # 15/17
"Typ 15_groß"   : 20,  # 15_groß
"Typ 16"        : 18,  # 14/16
"Typ 17"        : 19,  # 15/17
"Typ 18"        : 18,  # 14/16
"Typ 19"        : 21  # 19
}


wb = openpyxl.load_workbook(filename = "Results_forgotten_abd_pa_repl.xlsx")
ws = wb['replicates']

ws.cell(row = 1, column = 23).value = "Fauna Index"

for row in range(2, ws.max_row + 1):
    if ws.cell(row = row, column = 2).value in types_to_column.keys():
        ws.cell(row = row, column = 23).value = ws.cell(row = row, column = types_to_column[ws.cell(row = row, column = 2).value]).value

wb.save("Results_forgotten_abd_pa_repl.xlsx")
