# Supplementary material for: Analysis of 13,312 benthic invertebrate samples from German streams reveals minor deviations in ecological status class between abundance and presence/absence data
Source: PLoS One. 2019 Dec 23;14(12):e0226547. doi: 10.1371/journal.pone.0226547 (PMC6927632; doi:10.1371/journal.pone.0226547)
Supplement: S1 File — (ZIP) [file pone.0226547.s008.zip › Negative_Binomial.py]

import numpy

def nbinom(mean):
    num_samples = 1
    size = 1
    mu = mean
    prob = size / (size + mu)

    return int(numpy.random.negative_binomial(size, prob, num_samples))

for i in range(100):
    print(nbinom(15))
