# Supplementary material for: Analysis of 13,312 benthic invertebrate samples from German streams reveals minor deviations in ecological status class between abundance and presence/absence data
Source: PLoS One. 2019 Dec 23;14(12):e0226547. doi: 10.1371/journal.pone.0226547 (PMC6927632; doi:10.1371/journal.pone.0226547)
Supplement: S1 File — (ZIP) [file pone.0226547.s008.zip › Obelics.py]

import openpyxl
import numpy
import datetime
from scipy.stats import poisson
import random

## function to chunk a list into n size chunks

def chunks(l, n):
    for i in range(0, len(l), n):
        yield l[i:i + n]

## function to translate abundance to abundance class

def abundance_class(abundance):

    if abundance < 2.5:
        return 1
    elif abundance < 10.5 and abundance >= 2.5:
        return 2
    elif abundance < 30.5 and abundance >= 10.5:
        return 3
    elif abundance < 100.5 and abundance >= 30.5:
        return 4
    elif abundance < 300.5 and abundance >= 100.5:
        return 5
    elif abundance < 1000.5 and abundance >= 300.5:
        return 6
    else:
        return 7

## open the import file

print("Opening the import file...")
import_file = openpyxl.load_workbook('Import_forgottensite_pa.xlsx').get_sheet_by_name('Tabelle1')

## extract the site names and river type from the import file

print("Extracting site names and river types...")

sites = []
types = []

for column in range(3, import_file.max_column + 1):
    if import_file.cell(row = 1, column = column).value != None:
        sites.append(import_file.cell(row = 1, column = column).value)

for column in range(3, import_file.max_column + 1):
    if import_file.cell(row = 2, column = column).value != None:
        types.append(import_file.cell(row = 2, column = column).value)

## merge them into fixed tuples

sites = [site for site in zip(sites, types)]

## extract ID_Art;Abundance Pairs from the import file

## extract all database ID_ART values if ID_ART is in database

print("Creating ID_ART list...")

import_database = openpyxl.load_workbook('ASTERICS_Datenbank.xlsx').get_sheet_by_name('Datenbank')
all_ID_ART = [import_database.cell(row = row, column = 4).value for row in range(2, import_database.max_row + 1)]

print("Extracting ID's and abundances from Import...")

ID_Art = [import_file.cell(row = ID, column = 1).value for site in sites for ID in range(3, import_file.max_row + 1)]
abundances = [import_file.cell(row = row, column = site).value for site in range(3, len(sites) + 3) for row in range(3, import_file.max_row + 1)]
ID_abundance_pairs = [list(pair) for pair in zip(ID_Art, abundances)]
IDs_per_site = list(chunks(ID_abundance_pairs, int(len(ID_abundance_pairs) / len(sites))))

## filter for abunance == 0 values to make calculation faster

print("Filtering out zero abundand taxa to speed up calculation...")
print("Filtering ID's that are missing in the database...")

IDs_per_site_filtered = [[] for site in IDs_per_site]

for i in range(len(IDs_per_site)):
    for j in range(len(IDs_per_site[i])):
        if IDs_per_site[i][j][1] != 0 and IDs_per_site[i][j][0] in all_ID_ART:
            IDs_per_site_filtered[i].append(IDs_per_site[i][j])

## create dict in the form of {(site_name, type): [[ID_Art1, Abundance1], [ID_Art2,Abundance2]]}

taxa_lists = dict(zip(sites, IDs_per_site_filtered))
taxa_lists_unfiltered = taxa_lists.copy() ## save for later use in simulations

## accepts a taxa list in the form of [[ID1, Abundance1], ..., [IDn, Abundancen]]

## get all saprobic values from the asterics database

print("Importing all saprobic values and weights...")

all_IDs = [import_database.cell(row = ID, column = 4).value for ID in range(2, import_database.max_row + 1)]
saprobic_values = [(round(import_database.cell(row = ID, column = 6).value, 1), import_database.cell(row = ID, column = 7).value) for ID in range(2, import_database.max_row + 1)]
saprobic_dict = dict(zip(all_IDs, saprobic_values))

## accepts a taxa list in the form of [[ID1, Abundance1], ..., [IDn, Abundancen]]

def saprobic_index(listoftaxa):

    ## calculate numerator and denominator seperatly for the saprobic index

    numerator = 0
    for i in listoftaxa:
        numerator += numpy.prod(saprobic_dict[i[0]]) * abundance_class(i[1])

    denominator = 0
    for i in listoftaxa:
        denominator += saprobic_dict[i[0]][1] * abundance_class(i[1])

    SI = round(numerator / denominator, 3)

    return SI

print("Calculating Saprobic Index for all sites...")

SI_values = [format(saprobic_index(taxa_lists[site]), '.3f') for site in sites]

## create a function for the asterics taxa filter

print("Importing the information for the ASTERICS taxa filter...")

import_filter_data = openpyxl.load_workbook('ASTERICS_Datenbank.xlsx').get_sheet_by_name('Filter')
filter_dict = {import_filter_data.cell(row = row, column = 4).value: import_filter_data.cell(row = row, column = 5).value for row in range(2, import_filter_data.max_row + 1)}

## accepts a taxa list in the form of [[ID1, Abundance1], ..., [IDn, Abundancen]] and filters out taxa according to ASTERICS filtering rules

def ASTERICS_taxa_filter(listoftaxa):

    IDs_prefilter = [i[0] for i in listoftaxa]
    IDs_postfilter = [filter_dict[i[0]] if i[0] in filter_dict.keys() else i[0] for i in listoftaxa] ## ignoring taxa that are not in the filter peter sent us (not sure if okay)
    abundance_list = [i[1] for i in listoftaxa]                                                      ## same goes for abundances that belong to that taxa

    add_abundances = {}

    for i in range(len(IDs_postfilter)):
        if IDs_postfilter[i] not in add_abundances.keys():
            add_abundances[IDs_postfilter[i]] = abundance_list[i]
        elif IDs_postfilter[i] in add_abundances.keys():
            add_abundances[IDs_postfilter[i]] += abundance_list[i]

    listoftaxa_new = [[a, add_abundances[a]] for a in add_abundances.keys() if a != 0]

    return listoftaxa_new

## Filter all sites extracted from import file

for i in sites:
    print("Filtering site:", i[0])
    taxa_lists[i] = ASTERICS_taxa_filter(taxa_lists[i])

## Function to calculate EPT [%], accepts taxa lists in the same format as the SI function

print("Importing TaxaGroups for taxa group calculations...")
taxa_group_dict = {import_database.cell(row = row, column = 4).value: import_database.cell(row = row, column = 1).value for row in range(2, import_database.max_row + 1)}

def EPT_percent(listoftaxa):

    EPT_abd_class = 0

    for i in listoftaxa:
        if taxa_group_dict[i[0]] == 'Ephemeroptera' or taxa_group_dict[i[0]] == 'Plecoptera' or taxa_group_dict[i[0]] == 'Trichoptera':
            EPT_abd_class += abundance_class(i[1])

    ALL_abd_class = 0

    for i in listoftaxa:
        ALL_abd_class += abundance_class(i[1])

    EPT_perc = round((EPT_abd_class / ALL_abd_class) * 100 , 3)

    return EPT_perc

print("Calculating EPT[%] values for all sites...")

EPT_percent_values = [format(EPT_percent(taxa_lists[site]), '.3f') for site in sites]

## Fuction to calculate the All Fauna Indices at once

print("Importing all FI values...")

FI_dict = {import_database.cell(row = row, column = 4).value: [import_database.cell(row = row, column = column).value for column in range(106, 123)] for row in range(2, import_database.max_row + 1)}

def Fauna_Index(listoftaxa):

    numerator = []

    for i in listoftaxa:
        numerator.append([value * abundance_class(i[1]) for value in FI_dict[i[0]]])

    numerator = [sum(x) for x in zip(*numerator)]

    denominator = []

    for i in listoftaxa:
        denominator.append([abundance_class(i[1]) if value != 0 else 0 for value in FI_dict[i[0]]])

    denominator = [sum(x) for x in zip(*denominator)]

    FI_values = [format(round(a / b, 3), '.3f') if b != 0 else 0 for a, b in zip(numerator, denominator)]

    return FI_values

print('Calculating Fauna Index values for all sites...')

Fauna_index_values = [Fauna_Index(taxa_lists[site]) for site in sites]

## create the results of original input as output as an excel file

print("Saving results to Results.xlsx")

output = openpyxl.Workbook()
sheet = output.active
sheet.title = "Run %s Import" % datetime.datetime.now().strftime("%d-%m-%Y %H.%M")

FI_names = [import_database.cell(row = 1, column = column).value for column in range(106, 123)]

sheet.cell(row = 1, column = 1).value = "Site"
sheet.cell(row = 1, column = 2).value = "River Type"
sheet.cell(row = 1, column = 3).value = "Saprobic Index"
sheet.cell(row = 1, column = 4).value = "EPT[%]"

for i in range(len(FI_names)):
    sheet.cell(row = 1, column = 5 + i).value = FI_names[i]

for i in range(len(sites)):
    sheet.cell(row = i + 2, column = 1).value = sites[i][0]
    sheet.cell(row = i + 2, column = 2).value = sites[i][1]
    sheet.cell(row = i + 2, column = 3).value = SI_values[i]
    sheet.cell(row = i + 2 , column = 4).value = EPT_percent_values[i]
    for j in range(len(Fauna_index_values[i])):
        sheet.cell(row = i + 2, column = 5 + j).value = Fauna_index_values[i][j]

output.save('Results9.xlsx')

## REPLICATION PART OF SCRIPT ##

## simulating n replicates per site using the zero truncated poisson distribution for simulating taxa abundance

## creates single values for a zero truncated poisson distribution around a given value

def zero_truncated_poisson(value):

    n = poisson.cdf(0, value)
    distribution_value = (int(poisson.ppf(random.uniform(n, 1), value)))

    return distribution_value

## accepts a site from the sites list + a list of taxa belonging to that site, which can be found in the taxa_lists dictionary.
## returns a dictionary of 10 replicates for that site

## TODO: make the number of replicates costumizable via user input (solved)

def replicate_site(site, listoftaxa, reps):

    names = [("%s_repl%s" % (site[0], i), site[1]) for i in range(1, reps + 1)]
    replicates = []

    for repetition in range(reps):
        replicates.append([[listoftaxa[i][0], zero_truncated_poisson(listoftaxa[i][1])] for i in range(len(listoftaxa))])

    taxa_lists_repl_dict = {k: v for k, v in zip(names, replicates)}

    return taxa_lists_repl_dict

taxa_lists_replicates = {}
number_of_replicates = 1000

for i in range(len(sites)):
    print("Computing %s replicates for site %s" % (number_of_replicates, sites[i][0]))
    taxa_lists_replicates.update(replicate_site(sites[i], taxa_lists_unfiltered[sites[i]], number_of_replicates))

## compute saprobic index values for replicates

print("Calculating Saprobic index for all replicates...")
SI_values_replicates = [format(saprobic_index(taxa_lists_replicates[site]), '.3f') for site in taxa_lists_replicates.keys()]

## filter all replicates with the asterics taxa filter

for i in taxa_lists_replicates.keys():
    print("Filtering site:", i[0])
    taxa_lists_replicates[i] = ASTERICS_taxa_filter(taxa_lists_replicates[i])

## compute EPT[%] for all replicates

print("Calculating EPT[%] values for all replicates...")
EPT_percent_values_replicates = [format(EPT_percent(taxa_lists_replicates[site]), '.3f') for site in taxa_lists_replicates.keys()]

## calculate all FI values for every replicate

print('Calculating Fauna Index values for all replicates...')
Fauna_index_values_replicates = [Fauna_Index(taxa_lists_replicates[site]) for site in taxa_lists_replicates.keys()]

## saving calculated metrics to the results excel sheet

print("Saving results to Results.xlsx")

output = openpyxl.load_workbook('Results9.xlsx')
output.create_sheet(title = 'replicates')
sheet = output.get_sheet_by_name('replicates')

sheet.cell(row = 1, column = 1).value = "Site"
sheet.cell(row = 1, column = 2).value = "River Type"
sheet.cell(row = 1, column = 3).value = "Saprobic Index"
sheet.cell(row = 1, column = 4).value = "EPT[%]"

for i in range(len(FI_names)):
    sheet.cell(row = 1, column = 5 + i).value = FI_names[i]

for i in range(len(taxa_lists_replicates.keys())):
    sheet.cell(row = i + 2, column = 1).value = list(taxa_lists_replicates.keys())[i][0]
    sheet.cell(row = i + 2, column = 2).value = list(taxa_lists_replicates.keys())[i][1]
    sheet.cell(row = i + 2, column = 3).value = SI_values_replicates[i]
    sheet.cell(row = i + 2 , column = 4).value = EPT_percent_values_replicates[i]
    for j in range(len(Fauna_index_values_replicates[i])):
        sheet.cell(row = i + 2, column = 5 + j).value = Fauna_index_values_replicates[i][j]

output.save('Results9.xlsx')
