# Supplementary material for: Analysis of 13,312 benthic invertebrate samples from German streams reveals minor deviations in ecological status class between abundance and presence/absence data
Source: PLoS One. 2019 Dec 23;14(12):e0226547. doi: 10.1371/journal.pone.0226547 (PMC6927632; doi:10.1371/journal.pone.0226547)
Supplement: S1 File — (ZIP) [file pone.0226547.s008.zip › plot_mismatch.py]

import pandas as pd
import matplotlib.pyplot as plt
from matplotlib.ticker import FormatStrFormatter
import numpy as np

## read in the data and get rid of useless columns
data = pd.read_excel('Abweichung_GeneralDegradation.xlsx', index_col = None, header = 0)
data = data.drop(columns = ['Stats', 'Unnamed: 10', 'Unnamed: 11'])

fig, ax = plt.subplots()
box = data.boxplot(ax = ax,
             by = 'Effect on abundances direct',
             column = ['Abweichung in Prozent'],
             grid = False,
             patch_artist = True,
             return_type = 'both',
             widths = 0.6)


#print(box[0][1]['boxes'])
#
ax.set_xticklabels(['0%', '0.167%', '0.25%'])
## axes
params = {'mathtext.default': 'regular' }
plt.rcParams.update(params)
ax.set_xlabel('$C_{AB}$', fontname = 'Arial', fontsize = 16)
plt.ylabel('cumulative percentages\n of mismatches', fontname = 'Arial', fontsize = 16)

# ## colors
for key in ['caps', 'whiskers', 'medians', 'boxes']:
    for cap in box[0][1][key]:
        cap.set(color = 'black')

colors = ['#218A26', '#FFD700', '#FF8A00']

for patch, color in zip(box[0][1]['boxes'], colors):
    patch.set_facecolor(color)


# ## title
plt.title('', fontname = 'Arial')
plt.suptitle('')

plt.savefig('Figure_1.png', bbox_inches = 'tight')
