# Supplementary material for: Analysis of 13,312 benthic invertebrate samples from German streams reveals minor deviations in ecological status class between abundance and presence/absence data
Source: PLoS One. 2019 Dec 23;14(12):e0226547. doi: 10.1371/journal.pone.0226547 (PMC6927632; doi:10.1371/journal.pone.0226547)
Supplement: S1 File — (ZIP) [file pone.0226547.s008.zip › quantify_percentage.py]

import openpyxl, glob
from tqdm import tqdm

folders = glob.glob('E:\\Neue Analyse 15-8-17\\2. Daten nach Typen sortiert\\*')

equal_abd = 0
unequal_abd = 0
equal_pa = 0
unequal_pa = 0
## get the data
for path in folders:

    current_workbook = glob.glob('%s\\*.xlsx' % path)
    wb = openpyxl.load_workbook(current_workbook[0])
    ws = wb.active

    ## first find the percentage of cases in which the GDM is the same as the ESC
    ## creates tuples in form of (ESC, GDM)
    esc_gdm_abd = [(ws.cell(row = row, column = 2).value, ws.cell(row = row, column = 6).value) for row in range(6, ws.max_row + 1)]
    esc_gdm_pa  = [(ws.cell(row = row, column = 3).value, ws.cell(row = row, column = 7).value) for row in range(6, ws.max_row + 1)]

    for tuple in esc_gdm_abd:
        if tuple[0] == 0 or tuple[1] == 0:
            continue
        elif tuple[0] == tuple[1]:
            equal_abd += 1
        else:
            unequal_abd += 1

    for tuple in esc_gdm_pa:
        if tuple[0] == 0 or tuple[1] == 0:
            continue
        elif tuple[0] == tuple[1]:
            equal_pa += 1
        else:
            unequal_pa += 1

print('%.2f %%' % (equal_abd * 100 / (equal_abd + unequal_abd)))
print('%.2f %%' % (equal_pa * 100 / (equal_pa + unequal_pa)))
