# Supplementary material for: Analysis of 13,312 benthic invertebrate samples from German streams reveals minor deviations in ecological status class between abundance and presence/absence data
Source: PLoS One. 2019 Dec 23;14(12):e0226547. doi: 10.1371/journal.pone.0226547 (PMC6927632; doi:10.1371/journal.pone.0226547)
Supplement: S1 File — (ZIP) [file pone.0226547.s008.zip › SI_plot.py]

import openpyxl
import numpy


wb = openpyxl.load_workbook("Results_abd_pa.xlsx")
sheet = wb['Run 17-01-2019 22.15 Import_abd']

## get site names and SI value for Abd data

sites = [sheet.cell(row = row, column = 1).value for row in range(2, sheet.max_row + 1) if sheet.cell(row = row, column = 23).value is not None]
SI_Abd = [sheet.cell(row = row, column = 23).value for row in range(2, sheet.max_row + 1) if sheet.cell(row = row, column = 23).value is not None]

wb = openpyxl.load_workbook("Results_abd_pa.xlsx")
sheet = wb['Run 17-01-2019 22.26 Import_pa']

SI_pa = [sheet.cell(row = row, column = 23).value for row in range(2, sheet.max_row + 1)]

## save SI values per site in a dictionary

SI_site_dict = {k: [] for k in sites}

## extract simulated results

files = ["Results1.xlsx", "Results2.xlsx","Results3.xlsx","Results4.xlsx","Results5.xlsx","Results6.xlsx","Results7.xlsx","Results8.xlsx","Results9.xlsx", "Results10.xlsx"]

for file in files:
    wb = openpyxl.load_workbook("%s" % file)
    sheet = wb['replicates']

    for site in range(len(sites)):
        print("File %s: %.2f percent completed" % (file, (site/len(sites) * 100)))
        for row in range(2, sheet.max_row + 1):
            if sites[site] in sheet.cell(row = row, column = 1).value:
                SI_site_dict[sites[site]].append(sheet.cell(row = row, column = 23).value)

for site in SI_site_dict.keys():
    print(len(SI_site_dict[site]))

## write output

output = openpyxl.Workbook()
sh = output.active
sh.title = "Tabelle1"

sh.cell(row = 1, column = 1).value = "Site"
sh.cell(row = 1, column = 2).value = "SI_abd"
sh.cell(row = 1, column = 3).value = "SI_pa"
sh.cell(row = 1, column = 4).value = "SI_repl_min"
sh.cell(row = 1, column = 5).value = "SI_repl_max"

for row in range(len(sites)):
     sh.cell(row = row + 2, column = 1).value = sites[row]

for row in range(len(sites)):
     sh.cell(row = row + 2, column = 2).value = SI_Abd[row]

for row in range(len(sites)):
     sh.cell(row = row + 2, column = 3).value = SI_pa[row]

## put interval borders in output
## lower limit

for row in range(len(sites)):
    sh.cell(row = row + 2, column = 4).value = numpy.percentile(SI_site_dict[sites[row]], 2.5, interpolation = "higher")

## upper limit

for row in range(len(sites)):
    sh.cell(row = row + 2, column = 5).value = numpy.percentile(SI_site_dict[sites[row]], 97.5, interpolation = "lower")

output.save("FI_plot_values.xlsx")
