# Supplementary material for: Analysis of 13,312 benthic invertebrate samples from German streams reveals minor deviations in ecological status class between abundance and presence/absence data
Source: PLoS One. 2019 Dec 23;14(12):e0226547. doi: 10.1371/journal.pone.0226547 (PMC6927632; doi:10.1371/journal.pone.0226547)
Supplement: S1 File — (ZIP) [file pone.0226547.s008.zip › Sortierscript_Module.py]

import itertools

zustandsklasse = open("results_zustandsklasse.txt", "r")
saprobie = open("results_saprobie.txt", "r")
degradation = open("results_degradation.txt", "r")
versauerung = open("results_versauerung.txt", "r")

# fuellt die Listen mit den Ergebnissen aus dem Suchscript
zustandsklasse_liste = []
saprobie_liste = []
degradation_liste = []
versauerung_liste = []

for line in zustandsklasse:
    zustandsklasse_liste.append(line)

for line in saprobie:
    saprobie_liste.append(line)

for line in degradation:
    degradation_liste.append(line)

for line in versauerung:
    versauerung_liste.append(line)

# ersetzt die \n characters aus den alten Ergebnissen
def newlinedeleter(_liste):
    dic = {
    '1,1\n' : '1,1',
    '1,2\n' : '1,2',
    '1,3\n' : '1,3',
    '1,4\n' : '1,4',
    '1,5\n' : '1,5',
    '2,1\n' : '2,1',
    '2,2\n' : '2,2',
    '2,3\n' : '2,3',
    '2,4\n' : '2,4',
    '2,5\n' : '2,5',
    '3,1\n' : '3,1',
    '3,2\n' : '3,2',
    '3,3\n' : '3,3',
    '3,4\n' : '3,4',
    '3,5\n' : '3,5',
    '4,1\n' : '4,1',
    '4,2\n' : '4,2',
    '4,3\n' : '4,3',
    '4,4\n' : '4,4',
    '4,5\n' : '4,5',
    '5,1\n' : '5,1',
    '5,2\n' : '5,2',
    '5,3\n' : '5,3',
    '5,4\n' : '5,4',
    '5,5\n' : '5,5',
    'nicht relevant,nicht relevant\n' :'0,0'
    }
    translated_list = ([dic[n] if n in dic else n for n in _liste])
    return translated_list

zustandsklasse_liste_translated = newlinedeleter(zustandsklasse_liste)
saprobie_liste_translated = newlinedeleter(saprobie_liste)
degradation_liste_translated = newlinedeleter(degradation_liste)
versauerung_liste_translated = newlinedeleter(versauerung_liste)

complete_results = []

# speichert alle Ergebnisse hintereinander in eine Zeile in complete results
for f,b,c,d in itertools.izip(
zustandsklasse_liste_translated,
saprobie_liste_translated,
degradation_liste_translated,
versauerung_liste_translated):
    complete_results.append((f,b,c,d))

# hier kommt formatierungs hick hack
complete_results_format = []

for i in range(0,len(complete_results)):
    complete_results_format.append(str(complete_results[i]).replace("'", '').replace('(', ''). replace(')', ''))

final_results = open("final_results_modules.txt", "a")

# schreibt die Ueberschriften in die Ergebnisdatei

final_results.write("Zustandsklasse,,Saprobie,,Degradation,,Versauerung\n")
final_results.write("Abundanz,p-a,Abundanz,p-a,Abundanz,p-a,Abundanz,p-a\n")
# schreibt die endgueltige ergebnisdatei fuer den excel import
for i in complete_results_format:
    final_results.write("%s\n" % i)
