# Supplementary material for: Analysis of 13,312 benthic invertebrate samples from German streams reveals minor deviations in ecological status class between abundance and presence/absence data
Source: PLoS One. 2019 Dec 23;14(12):e0226547. doi: 10.1371/journal.pone.0226547 (PMC6927632; doi:10.1371/journal.pone.0226547)
Supplement: S1 File — (ZIP) [file pone.0226547.s008.zip › Suchscirpt_Metrics_Saprobie.py]

data_saprobie = open("Zusammenfassung_ModulSaprobie.csv", "r")
saprobie_metrics = open("Saprobie_metrics.txt", "a")

everything_saprobie = []

for line in data_saprobie:
    everything_saprobie.append(line)

saprobie_metrics_unsortiert = everything_saprobie[6].replace('"', '').split(",")

saprobie_metrics_sortiert = saprobie_metrics_unsortiert[2::3]

saprobie_metrics.write("German Saprobic Index (new version),\n")
saprobie_metrics.write("Abundanz, p/a\n")

for i in range(0, len(saprobie_metrics_sortiert) / 2):
    saprobie_metrics.write(
    "%s,%s\n"
    % (saprobie_metrics_sortiert[i],
    saprobie_metrics_sortiert[i + len(saprobie_metrics_sortiert) / 2]))
