# Supplementary material for: Analysis of 13,312 benthic invertebrate samples from German streams reveals minor deviations in ecological status class between abundance and presence/absence data
Source: PLoS One. 2019 Dec 23;14(12):e0226547. doi: 10.1371/journal.pone.0226547 (PMC6927632; doi:10.1371/journal.pone.0226547)
Supplement: S1 File — (ZIP) [file pone.0226547.s008.zip › Suchscript_Metrics_Degradation.py]

data = open("Zusammenfassung_ModulDegradation.csv", "r")
degradation_metrics = open("Degradation_metrics.txt", "a")

All_data = []

for line in data:
    All_data.append(line)

lines_as_lists = []

for i in range(len(All_data)):
    lines_as_lists.append(All_data[i].split('","'))

metrics = []
metric_line =[]

for i in range(1, len(lines_as_lists)):
    if lines_as_lists[i][4].replace('.', '').isdigit():
        metrics.append(lines_as_lists[i][2])
        metric_line.append(i)

del metrics[0]
del metric_line[0]

allgemeine_degradation = []

allgemeine_degradation.append(lines_as_lists[5][4::5])

allgemeine_degradation = allgemeine_degradation[0]

degradation_metrics.write("Allgemeine Degradation;;")

metric_lists = []

for i in metric_line:
    metric_lists.append(lines_as_lists[i][3::5])

for i in range(len(metrics)):
    degradation_metrics.write("%s;;" % metrics[i])

degradation_metrics.write("\n")

def file_writer_header(number_of_metrics):
    degradation_metrics.write("Abundanz;p-a;"*(len(number_of_metrics)+1))

file_writer_header(metric_lists)

degradation_metrics.write("\n")

if len(metrics) == 3:
    for i in range(len(allgemeine_degradation) / 2):
        degradation_metrics.write(
        "%s;%s;%s;%s;%s;%s;%s;%s\n"
        % (
        allgemeine_degradation[i],
        allgemeine_degradation[i + len(allgemeine_degradation) / 2],
        metric_lists[0][i],
        metric_lists[0][i + len(allgemeine_degradation) / 2],
        metric_lists[1][i],
        metric_lists[1][i + len(allgemeine_degradation) / 2],
        metric_lists[2][i],
        metric_lists[2][i + len(allgemeine_degradation) / 2]
        )
        )
elif len(metrics) == 4:
    for i in range(len(allgemeine_degradation) / 2):
        degradation_metrics.write(
        "%s;%s;%s;%s;%s;%s;%s;%s;%s;%s\n"
        % (
        allgemeine_degradation[i],
        allgemeine_degradation[i + len(allgemeine_degradation) / 2],
        metric_lists[0][i],
        metric_lists[0][i + len(allgemeine_degradation) / 2],
        metric_lists[1][i],
        metric_lists[1][i + len(allgemeine_degradation) / 2],
        metric_lists[2][i],
        metric_lists[2][i + len(allgemeine_degradation) / 2],
        metric_lists[3][i],
        metric_lists[3][i + len(allgemeine_degradation) / 2]
        )
        )
elif len(metrics) == 5:
    for i in range(len(allgemeine_degradation) / 2):
        degradation_metrics.write(
        "%s;%s;%s;%s;%s;%s;%s;%s;%s;%s;%s;%s\n"
        % (
        allgemeine_degradation[i],
        allgemeine_degradation[i + len(allgemeine_degradation) / 2],
        metric_lists[0][i],
        metric_lists[0][i + len(allgemeine_degradation) / 2],
        metric_lists[1][i],
        metric_lists[1][i + len(allgemeine_degradation) / 2],
        metric_lists[2][i],
        metric_lists[2][i + len(allgemeine_degradation) / 2],
        metric_lists[3][i],
        metric_lists[3][i + len(allgemeine_degradation) / 2],
        metric_lists[4][i],
        metric_lists[4][i + len(allgemeine_degradation) / 2]
        )
        )
