# Supplementary material for: Analysis of 13,312 benthic invertebrate samples from German streams reveals minor deviations in ecological status class between abundance and presence/absence data
Source: PLoS One. 2019 Dec 23;14(12):e0226547. doi: 10.1371/journal.pone.0226547 (PMC6927632; doi:10.1371/journal.pone.0226547)
Supplement: S1 File — (ZIP) [file pone.0226547.s008.zip › Suchscript_Module.py]

# oeffnet Zusammenfassung der Zustandsklasse
data = open("Zusammenfassung_Zustandsklasse.csv", "r")

# oeffnet die Outputdateien
results_zustandsklasse = open("results_zustandsklasse.txt", "w")
results_saprobie = open("results_saprobie.txt", "w")
results_degradation = open("results_degradation.txt", "w")
results_versauerung = open("results_versauerung.txt", "w")

Alldata = []

# speichert jede Zeile aus data in einer Liste Alldata
for line in data:
    Alldata.append(line)

# Erstellt eine Liste fuer jedes Modul mit Ergebnissen
zustandsklasse = Alldata[3].replace('"', '').split(",")
saprobie = Alldata[5].replace('"', '').split(",")
degradation = Alldata[7].replace('"', '').split(",")
versauerung = Alldata[9].replace('"', '').split(",")

# uebersetzt die Ergebnisse von Text in Zahlen
def class_to_number(classlist):
    dic = {'sehr gut' : 1,'gut' : 2, 'm\xe4\xdfig' : 3 , 'unbefriedigend' : 4,
    'schlecht' : 5,
    'sehr gut\n' : 1, 'gut\n' : 2, 'm\xe4\xdfig\n' : 3, 'unbefriedigend\n' : 4,
    'schlecht\n' : 5}
    translated_list = ([dic[n] if n in dic else n for n in classlist])
    return translated_list

# schreibt die Ergebnisse in eine Datei
def file_writer(number_list, resultfile):
    for i in range(1, (len(number_list)+1) / 2):
        resultfile.write("%s,%s\n" % (number_list[i],
        number_list[i + len(number_list)/ 2]))

file_writer(class_to_number(zustandsklasse), results_zustandsklasse)
file_writer(class_to_number(saprobie), results_saprobie)
file_writer(class_to_number(degradation), results_degradation)
file_writer(class_to_number(versauerung), results_versauerung)
